# Supplementary material for: Cell Line Derived Multi-Gene Predictor of Pathologic Response to Neoadjuvant Chemotherapy in Breast Cancer: A Validation Study on US Oncology 02-103 Clinical Trial
Source: BMC Med Genomics. 2012 Nov 16;5:51. doi: 10.1186/1755-8794-5-51 (PMC3536618; doi:10.1186/1755-8794-5-51)
Supplement: Additional file 1 — Code of developing TFEC-MGP from breast cancer cell lines. [file 1755-8794-5-51-S1.txt]

rm(list=ls())

library(Biobase)
library(genefilter)
library(superpc)

# define dir_name for the directory of data
# dir_name = ****

##### training data
load(paste(dir_name, "cellline.genentech.rdata", sep=''))
exprs(cellline.genentech)=log2(exprs(cellline.genentech))

#####  test data 
load(paste(dir_name, "USO.herceptin.rdata", sep=''))
load(paste(dir_name, "USO.rdata", sep=''))

##### PTI'S AUC values
fid = paste(dir_name, "cellline_info.csv", sep='')
drug.auc.all = read.csv(fid, header=T)
rownames(drug.auc.all) = as.character(drug.auc.all[,1])


standardize.col<-function(MAdata){
## col
	MA.mean=matrix(rep(apply(exprs(MAdata),2,mean),each=dim(MAdata)[1]),ncol=dim(MAdata)[2])  
	MA.sd=matrix(rep(apply(exprs(MAdata),2,sd),each=dim(MAdata)[1]),ncol=dim(MAdata)[2])
	MA.stand=(exprs(MAdata)-MA.mean)/MA.sd
	exprs(MAdata)=MA.stand

	return(MAdata)	
}	


Geno.predictor<-function(training,training.auc,test,thres.select){
	## common genes
	gene.common=intersect(featureNames(training),featureNames(test))
	test=test[gene.common,]
	training=training[gene.common,]

	#### nonspecific filtering
	f1 <- function(x) (IQR(x) > 0.5)
	f2 <- function(x) (median(x) > log2(100))
	ff <- filterfun(f1, f2)
	selected <- genefilter(training, ff)
	training.filt=training[selected,]
	test.filt=test[selected,]

	### normalization
	test.filt=standardize.col(test.filt)
	training.filt=standardize.col(training.filt)
	 
	 
	## superpc prediction
	x=exprs(training.filt)
	y=as.vector(training.auc)
	data.training<-list(x=x,y=y,featurenames=rownames(x))
	training.obj<- superpc.train(data.training, type="regression")
	data.test=list(x=exprs(test.filt),y=NULL, censoring.status=NULL,featureNames(test.filt))

	fit.0<- superpc.predict(training.obj, data.training, data.test, threshold=thres.select, n.components=1,prediction.type =("continuous") )

	return(fit.superpc=fit.0)
	}


cellline.eset = cellline.genentech
training.drug ='Cyclophosphamide.Epirubicin.Fluorouracil.Paclitaxel'

training.auc=drug.auc.all[,training.drug,drop=F]
training.auc=training.auc[!is.na(training.auc), , drop=F]
# thres was obtained from cross validation 
# superpc.cv(training.obj, data.training)
thres = 1.8

### match the name between array and cell line data
cl.common=intersect(rownames(training.auc),sampleNames(cellline.eset))
training.auc=training.auc[cl.common,training.drug]
training = cellline.eset[,cl.common]

# patients treated by TFAC
pred1 = Geno.predictor(training=training, training.auc=training.auc,							 test=USO,thres.select=thres) 

# patients treated by TFAC/H
pred2 = Geno.predictor(training=training, training.auc=training.auc,							 test=USO.herceptin,thres.select=thres) 
